# Supplementary material for: Proteomic analysis highlights the role of detoxification pathways in increased tolerance to Huanglongbing disease
Source: BMC Plant Biol. 2016 Jul 28;16:167. doi: 10.1186/s12870-016-0858-5 (PMC4963945; doi:10.1186/s12870-016-0858-5)
Supplement: Additional file 1: Table S1. — Differentially regulated host proteins in control and infected leaf tissues of Navel orange (p-value < 0.05). Arabidopsis orthologs and log fold ratio are indicated. (XLS 67 kb) [file 12870_2016_858_MOESM1_ESM.xls]

## Sheet: Foglio1
Table S1. Differentially regulated host proteins in control and infected leaf tissues of Navel orange (p-value < 0.05). Arabidopsis orthologs and log fold ratio were indicated.
Arabidopsis Ortholog of Citrus proteins	Log Infected/Control
AT1G45130.1	-5.35364
AT4G36360.1	-5
AT1G24020.2	-4.54432
AT1G61520.2	-4.38466
AT1G01080.1	-4.32193
AT4G39330.1	-4.27302
AT3G43190.1	-4.1565
AT2G28900.1	-4.11548
AT3G20820.1	-4.03953
AT5G08280.1	-4.0199
AT1G79850.1	-4
AT3G19820.1	-4
AT4G17830.2	-3.95936
AT1G75280.1	-3.90332
AT4G14710.2	-3.87447
AT1G35680.1	-3.87447
AT4G27585.1	-3.87447
AT5G62390.1	-3.87447
AT3G63490.1	-3.81497
AT1G74470.1	-3.80735
AT1G67700.2	-3.73697
AT1G78570.1	-3.73697
AT5G22620.1	-3.73697
AT3G48700.1	-3.73697
AT4G17190.2	-3.73697
AT4G29060.1	-3.63005
AT5G02450.1	-3.58496
AT1G05190.1	-3.5025
AT4G33950.1	-3.5025
AT4G18060.1	-3.5025
AT5G40950.1	-3.41504
AT5G54810.1	-3.41504
AT1G75330.1	-3.41504
AT2G30200.1	-3.41504
AT1G75350.1	-3.41504
AT3G56130.1	-3.41504
AT1G63000.1	-3.41504
AT5G63810.1	-3.41504
AT2G43030.1	-3.35364
AT1G01090.1	-3.32193
AT5G36700.2	-3.32193
AT5G36700.1	-3.32193
AT4G01850.1	-3.30456
AT1G62750.1	-3.27922
AT3G05350.1	-3.22239
AT3G44890.1	-3.22239
AT4G10550.1	-3.22239
AT4G34350.1	-3.22239
AT5G09570.1	-3.22239
AT5G17170.1	-3.22239
AT5G55230.1	-3.152
AT3G11750.1	-3.078
AT4G01690.1	-3.05889
AT1G09690.1	-3.05889
AT5G19220.1	-3.0199
AT1G12520.1	-3
AT1G16350.1	-3
AT1G19870.1	-3
AT2G17265.1	-3
AT5G47870.1	-3
AT5G62350.1	-3
AT4G15545.1	-3
AT3G13235.3	-3
AT1G59960.1	-3
AT4G30160.1	-2.91754
AT1G29900.1	-2.87447
AT1G16880.1	-2.87447
AT2G20890.1	-2.80206
AT1G06690.1	-2.76867
AT2G28760.2	-2.76553
AT5G62790.1	-2.73697
AT5G58250.1	-2.73697
AT5G13510.1	-2.73697
AT3G15190.1	-2.73697
AT1G70880.1	-2.73697
AT5G10470.1	-2.73697
AT5G57870.2	-2.73697
AT1G15140.1	-2.73697
AT2G06050.3	-2.73697
AT4G34450.1	-2.73697
AT5G49650.1	-2.73697
AT5G48580.1	-2.73697
AT4G13930.1	-2.71621
AT3G54360.1	-2.71272
AT1G03475.1	-2.67807
AT3G17390.1	-2.66985
AT3G17820.1	-2.66297
AT1G64980.1	-2.66297
AT4G25740.1	-2.63743
AT3G02100.1	-2.63743
AT2G37040.1	-2.63227
AT1G06950.1	-2.63227
AT1G74910.2	-2.58496
AT4G15510.1	-2.58496
AT1G24360.1	-2.58496
AT4G39230.1	-2.57319
AT1G71500.1	-2.55254
AT1G61520.1	-2.54432
AT5G65730.1	-2.53051
AT2G22420.1	-2.53051
AT3G48420.1	-2.5025
AT1G18540.1	-2.5025
AT3G18890.1	-2.48543
AT3G19450.1	-2.44746
AT5G15650.1	-2.41504
AT5G63190.2	-2.41504
AT1G20760.1	-2.41504
AT2G33840.1	-2.41504
AT5G63190.1	-2.41504
AT1G74970.1	-2.41504
AT2G25840.2	-2.41504
AT3G10850.1	-2.41504
AT3G18060.1	-2.41504
AT5G65220.1	-2.41504
AT5G59290.2	-2.41504
AT4G37200.1	-2.41504
AT4G14210.1	-2.41504
AT5G06060.1	-2.38702
AT1G52230.1	-2.34104
AT1G14830.1	-2.33703
AT3G59780.1	-2.32193
AT5G15450.1	-2.31882
AT2G25140.1	-2.28951
AT2G44160.1	-2.25154
AT2G38040.2	-2.22239
AT1G60000.1	-2.22239
AT3G03980.1	-2.22239
AT5G17440.1	-2.22239
AT3G52380.1	-2.22239
AT1G49970.1	-2.21254
AT5G45930.1	-2.18057
AT4G18100.1	-2.152
AT4G21860.1	-2.152
AT3G08030.1	-2.152
AT3G52750.1	-2.11548
AT5G06770.1	-2.11548
AT1G27950.1	-2.09311
AT5G03940.1	-2.08746
AT5G17380.1	-2.078
AT1G69740.1	-2.05889
AT5G49460.1	-2.0485
AT3G25920.1	-2.01707
AT5G33370.1	-2
AT5G13430.1	-2
AT1G30760.1	-2
AT3G50720.1	-2
AT4G25500.4	-2
AT5G04130.1	-2
AT3G48560.1	-2
AT4G02530.1	-2
AT4G33510.2	-2
AT5G52560.1	-2
AT1G80660.1	-2
AT5G27470.1	-2
AT4G39860.1	-2
AT5G35170.1	-2
AT5G60980.1	-1.95936
AT1G43670.1	-1.92114
AT1G22410.1	-1.90046
AT5G66120.2	-1.89308
AT4G14960.2	-1.89252
AT2G42220.1	-1.88897
AT5G25610.1	-1.87447
AT2G15620.1	-1.87447
AT5G04280.1	-1.87447
AT5G57870.1	-1.87447
AT5G24490.1	-1.83954
AT3G60190.1	-1.83007
AT2G36060.1	-1.83007
AT2G22250.2	-1.80735
AT3G60820.3	-1.79355
AT5G14920.1	-1.78427
AT5G63510.2	-1.77761
AT3G54050.2	-1.77118
AT2G33800.1	-1.74688
AT4G32260.1	-1.73697
AT3G07480.1	-1.73697
AT5G26667.2	-1.73697
AT2G28800.1	-1.73697
AT3G09350.1	-1.73697
AT3G14930.2	-1.73697
AT3G58730.1	-1.73697
AT4G15530.5	-1.73697
AT4G17190.1	-1.73697
AT4G25080.5	-1.73697
AT1G50480.1	-1.73416
AT3G55800.1	-1.72624
AT5G05010.2	-1.69515
AT2G29630.1	-1.67807
AT2G27030.3	-1.67807
AT1G04690.1	-1.67807
AT2G45300.1	-1.67527
AT1G50010.1	-1.66536
AT4G38630.1	-1.65896
AT1G01200.1	-1.63743
AT4G14300.1	-1.63743
AT5G10240.1	-1.63743
AT5G65430.1	-1.62015
AT1G60650.1	-1.58496
AT5G13410.1	-1.58496
AT3G13120.2	-1.58496
AT5G62360.1	-1.58062
AT3G56940.1	-1.558
AT5G17920.1	-1.5559
AT1G23100.1	-1.55254
AT4G34050.1	-1.54749
AT4G30190.1	-1.54057
AT5G16620.1	-1.51019
AT3G03780.3	-1.50492
AT5G15490.1	-1.49099
AT4G38970.2	-1.47769
AT5G17710.2	-1.47393
AT1G48850.1	-1.45457
AT3G48730.1	-1.44278
AT2G25280.1	-1.41504
AT3G16520.3	-1.41504
AT5G10730.1	-1.41504
AT3G62360.1	-1.41504
AT1G80460.1	-1.41504
AT1G06220.1	-1.41504
AT1G29370.1	-1.41504
AT1G33970.4	-1.41504
AT1G34260.1	-1.41504
AT1G65030.1	-1.41504
AT1G72160.1	-1.41504
AT2G20280.1	-1.41504
AT4G14710.1	-1.41504
AT5G27600.1	-1.41504
AT1G03030.1	-1.41504
AT1G56110.1	-1.41504
AT1G68300.1	-1.41504
AT3G15353.1	-1.41504
AT3G57330.1	-1.41504
AT5G34940.2	-1.41504
AT5G42960.1	-1.41504
AT5G51820.1	-1.41504
AT4G10320.1	-1.41504
AT4G32605.1	-1.41504
AT5G43810.2	-1.41504
AT3G52150.1	-1.41504
AT4G32180.1	-1.41504
AT2G30050.1	-1.41504
AT5G07440.2	-1.41504
AT1G26560.1	-1.41504
AT1G68560.1	-1.41504
AT5G60860.1	-1.41504
AT1G02180.1	-1.41504
AT3G27200.1	-1.41504
AT3G16110.1	-1.41504
AT4G32330.1	-1.41504
AT5G10780.1	-1.41504
AT5G17920.2	-1.4018
AT1G48850.3	-1.39642
AT5G04140.1	-1.39345
AT3G63190.1	-1.37724
AT2G42590.3	-1.3599
AT3G54540.1	-1.35845
AT5G48300.1	-1.35474
AT5G42270.1	-1.35411
AT1G17745.1	-1.35364
AT5G30510.1	-1.34289
AT5G11420.1	-1.33643
AT3G62410.1	-1.32577
AT3G57610.1	-1.32389
AT4G10040.1	-1.32193
AT5G42080.1	-1.3155
AT3G10870.1	-1.28951
AT3G15660.1	-1.28951
AT2G36880.2	-1.28379
AT5G35360.1	-1.26303
AT1G48350.1	-1.26303
AT2G24520.1	-1.25584
AT1G76080.1	-1.24171
AT4G01850.2	-1.22239
AT4G12420.1	-1.22239
AT1G10200.1	-1.22239
AT1G76400.1	-1.22239
AT5G20710.1	-1.22239
AT2G19730.2	-1.22239
AT1G72230.1	-1.22239
AT4G21960.1	-1.22239
AT4G27595.1	-1.22239
AT1G17220.1	-1.22239
AT3G08740.1	-1.22239
AT5G01410.1	-1.20186
AT5G03300.1	-1.18528
AT5G62670.1	-1.18057
AT1G63970.1	-1.17403
AT1G56500.1	-1.17403
AT1G42970.1	-1.15315
AT4G00585.1	-1.152
AT1G17650.1	-1.152
AT1G78060.1	-1.14543
AT1G12570.1	-1.11548
AT1G16700.1	-1.11548
AT3G16640.1	-1.11018
AT1G70650.2	-1.11018
AT3G52560.1	-1.10309
AT2G02400.1	-1.09311
AT4G26900.1	-1.09311
AT5G24510.1	-1.09311
AT4G01310.1	-1.078
AT1G09200.1	-1.06711
AT1G65260.1	-1.05247
AT1G20110.1	-1.05247
AT1G28330.1	-1.04307
AT1G28330.4	-1.04307
AT1G53750.1	-1.00872
AT2G30695.1	-1
AT5G18820.1	-1
AT1G19530.1	-1
AT2G02760.1	-1
AT2G32600.1	-1
AT2G43710.1	-1
AT3G20390.1	-1
AT5G45130.1	-1
AT3G55520.1	-1
AT5G16440.1	-1
AT3G02630.1	-1
AT4G04640.1	-0.985353
AT5G51970.1	-0.983321
AT4G27270.1	-0.973528
AT2G27680.1	-0.969626
AT5G54160.1	-0.96843
AT1G01050.1	-0.967579
AT4G29260.1	-0.945552
AT3G26070.1	-0.929611
AT3G20630.1	-0.929611
AT4G17616.1	-0.929611
AT5G27670.1	-0.917538
AT5G26780.1	-0.909936
AT5G03650.1	-0.906891
AT5G28840.2	-0.905176
AT2G02010.1	-0.900464
AT1G50380.1	-0.888969
AT4G16143.1	-0.887106
AT5G28840.1	-0.879319
AT1G09340.1	-0.875319
AT4G03520.1	-0.872244
AT4G34200.1	-0.867026
AT2G04030.1	-0.86548
AT2G43750.1	-0.862496
AT5G63890.1	-0.862496
AT2G19770.1	-0.862496
AT2G44650.1	-0.853159
AT2G22780.1	-0.845061
AT1G76810.1	-0.830075
AT3G25290.1	-0.830075
AT1G18450.1	-0.830075
AT2G36145.1	-0.830075
AT5G07030.1	-0.820294
AT5G61410.1	-0.812588
AT5G50370.1	-0.790547
AT5G58290.1	-0.787006
AT5G63400.1	-0.786405
AT1G75780.1	-0.784271
AT1G49760.2	-0.777608
AT2G17390.1	-0.771523
AT2G46290.1	-0.771181
AT4G28660.1	-0.768674
AT3G61260.1	-0.752733
AT5G51970.2	-0.731004
AT2G05990.2	-0.714598
AT4G20360.1	-0.711022
AT5G19770.1	-0.710955
AT4G37930.1	-0.710235
AT5G58700.1	-0.704544
AT1G12900.1	-0.684904
AT2G45290.1	-0.684877
AT4G29040.1	-0.678072
AT4G04910.1	-0.662965
AT5G37510.2	-0.660948
AT1G08980.1	-0.656046
AT2G13360.2	-0.643856
AT5G54770.1	-0.639002
AT3G54250.1	-0.631716
AT3G53140.1	-0.627582
AT4G13940.1	-0.623771
AT3G06720.2	-0.616085
AT1G78300.1	-0.59561
AT3G01500.3	-0.584528
AT1G48030.1	-0.581935
AT5G26360.1	-0.567041
AT2G14170.1	-0.567041
AT5G23750.2	-0.561879
AT5G48220.1	-0.552541
AT1G11650.2	0.548437
AT4G29010.1	0.560715
AT3G14290.1	0.570749
AT3G60450.1	0.584963
AT4G37980.1	0.584963
AT3G54790.1	0.584963
AT5G44650.1	0.584963
AT4G32590.1	0.584963
AT5G64040.2	0.629357
AT3G14310.1	0.635589
AT2G32520.1	0.635844
AT4G28390.1	0.664034
AT3G06050.1	0.670354
AT3G10410.1	0.684498
AT4G16760.1	0.691878
AT5G10770.1	0.698573
AT3G01680.1	0.698705
AT1G60750.1	0.70044
AT1G02305.1	0.701826
AT5G06730.1	0.712074
AT5G11520.1	0.729352
AT5G53850.2	0.730813
AT5G13520.1	0.747234
AT3G02720.1	0.754888
AT5G08380.1	0.754888
AT3G11780.1	0.76275
AT4G14570.1	0.777608
AT1G47128.1	0.805607
AT4G38580.1	0.807355
AT1G65560.1	0.807355
AT5G36210.1	0.80928
AT5G13980.2	0.817623
AT4G13360.1	0.84549
AT4G23180.1	0.847997
AT1G62710.1	0.862352
AT2G24270.1	0.867362
AT4G25050.1	0.870365
AT3G03080.1	0.871676
AT2G19520.1	0.888743
AT5G49360.1	0.906891
AT5G58110.1	0.906891
AT2G34160.1	0.906891
AT2G34660.1	0.906891
AT2G34660.2	0.906891
AT1G04290.1	0.906891
AT3G62220.1	0.906891
AT5G64130.1	0.906891
AT1G07080.1	0.906891
AT1G58170.1	0.925999
AT5G42740.1	0.925999
AT2G25110.1	0.932886
AT4G21585.1	0.954196
AT4G09670.1	0.963474
AT4G39090.1	0.963474
AT1G03860.3	0.971986
AT3G25780.1	0.971986
AT4G32930.1	1
AT1G13060.1	1
AT4G12910.1	1.01792
AT2G27210.1	1.01792
AT3G13300.2	1.02106
AT2G21530.1	1.02237
AT4G13430.1	1.02237
AT3G18280.1	1.03868
AT1G60730.1	1.05889
AT1G60420.1	1.0603
AT1G04080.1	1.07039
AT2G34460.1	1.10281
AT1G78380.1	1.12102
AT4G35790.2	1.13955
AT4G37550.3	1.14136
AT1G08110.4	1.15325
AT1G60690.1	1.16717
AT3G23640.1	1.16993
AT1G49340.2	1.16993
AT4G33490.2	1.16993
AT2G44710.1	1.16993
AT1G51060.1	1.16993
AT3G48710.1	1.16993
AT4G35100.1	1.16993
AT5G13560.1	1.16993
AT5G66430.1	1.16993
AT1G13270.1	1.16993
AT2G35630.1	1.16993
AT3G20000.1	1.16993
AT1G09870.1	1.16993
AT1G77180.2	1.16993
AT1G12050.1	1.17805
AT1G71695.1	1.18561
AT1G77120.1	1.19162
AT2G17760.1	1.22239
AT4G34980.1	1.27085
AT1G11910.1	1.2854
AT2G22170.1	1.29123
AT3G55260.1	1.29546
AT1G08110.2	1.29546
AT1G51410.1	1.32193
AT5G62530.1	1.32193
AT1G44835.2	1.32193
AT5G48480.1	1.36257
AT2G40600.1	1.39232
AT1G72550.1	1.39232
AT3G23940.1	1.39232
AT5G54960.1	1.40439
AT1G63940.2	1.4285
AT3G19620.1	1.43296
AT2G36380.1	1.44294
AT3G54070.1	1.45943
AT3G15260.1	1.45943
AT3G15260.2	1.45943
AT2G29420.1	1.47805
AT4G10960.1	1.48444
AT5G13980.1	1.49185
AT5G16990.1	1.51096
AT5G66390.1	1.51096
AT4G33090.1	1.53871
AT5G38530.1	1.54649
AT1G19670.1	1.58496
AT4G01370.1	1.58496
AT5G17010.3	1.58496
AT5G19180.1	1.58496
AT5G39830.1	1.58496
AT5G14800.1	1.58496
AT4G11650.1	1.58496
AT5G45860.1	1.5981
AT3G10920.1	1.60991
AT4G33550.2	1.62936
AT3G24503.1	1.63227
AT4G22240.1	1.63559
AT1G21680.1	1.63601
AT2G16230.1	1.64386
AT2G04160.1	1.65535
AT3G29320.1	1.66635
AT3G45300.1	1.67243
AT1G09560.1	1.68012
AT1G78860.1	1.70044
AT1G33540.1	1.75489
AT4G33070.1	1.75489
AT1G17860.1	1.7731
AT5G15500.2	1.80735
AT1G24020.1	1.80735
AT1G08450.1	1.82814
AT4G34480.1	1.87254
AT1G08450.3	1.88982
AT5G05670.1	1.90689
AT3G26720.1	1.9542
AT4G08900.1	1.96347
AT4G13440.1	1.96963
AT2G02100.1	1.96963
AT3G45310.1	2.04439
AT5G57490.1	2.04439
AT4G05320.4	2.04439
AT5G15140.1	2.05627
AT4G26980.1	2.05889
AT1G20225.1	2.0607
AT3G09640.1	2.08746
AT2G46630.1	2.12102
AT4G10000.1	2.16993
AT5G62740.1	2.1819
AT3G17380.1	2.20945
AT5G65020.1	2.2161
AT1G44130.1	2.22239
AT1G69840.7	2.24793
AT2G03510.1	2.24793
AT4G34880.1	2.30282
AT1G75750.1	2.32193
AT4G17330.1	2.33985
AT2G32290.1	2.33985
AT4G32770.1	2.35755
AT4G01070.1	2.36923
AT3G12500.1	2.37156
AT3G56310.1	2.39232
AT1G63640.1	2.39232
AT4G37990.1	2.42146
AT1G24450.1	2.45943
AT5G63140.1	2.52356
AT5G33340.1	2.53061
AT5G59810.1	2.55459
AT1G71220.1	2.58496
AT3G23400.1	2.58496
AT1G15520.1	2.58496
AT5G28830.1	2.67243
AT3G49340.1	2.69539
AT5G19440.1	2.70044
AT5G52300.1	2.83289
AT5G53870.1	2.87774
AT1G20030.2	2.97728
AT4G12290.1	3.04439
AT4G29680.1	3.04439
AT5G06760.1	3.04439
AT4G19170.1	3.04439
AT2G38750.1	3.05974
AT1G09850.1	3.14496
AT5G47550.1	3.16993
AT1G31690.1	3.23522
AT2G36750.1	3.2854
AT5G62200.1	3.36632
AT1G67560.1	3.39232
AT5G16370.1	3.39232
AT2G39700.1	3.39232
AT5G11720.1	3.40939
AT5G24090.1	3.41785
AT3G57240.1	3.65691
AT1G22440.1	3.67243
AT5G01600.1	3.85031
AT1G68620.1	3.97728
AT4G35350.1	4.08746
AT1G76140.1	4.33985
AT3G57270.1	4.34418
AT4G30380.1	4.50779
AT3G47860.1	4.58496
AT3G45140.1	4.74147
AT3G04720.1	5.2211
