# Supplementary material for: Proteomic analysis highlights the role of detoxification pathways in increased tolerance to Huanglongbing disease
Source: BMC Plant Biol. 2016 Jul 28;16:167. doi: 10.1186/s12870-016-0858-5 (PMC4963945; doi:10.1186/s12870-016-0858-5)
Supplement: Additional file 2: Table S2. — Differentially regulated host proteins in control and infected leaf tissues of Volkameriana (p-value < 0.05). Arabidopsis orthologs and log fold ratio are indicated. (XLS 55 kb) [file 12870_2016_858_MOESM2_ESM.xls]

## Sheet: Foglio1
Table S2. Differentially regulated host proteins in control and infected leaf tissues of Volkameriana (p-value < 0.05). Arabidopsis orthologs and log fold ratio were indicated.
Arabidopsis Ortholog of Citrus Proteins	Log Infected/Control
AT4G36910.1	-5.62428
AT3G24430.1	-5.14882
AT1G12570.1	-4.67321
AT1G74910.1	-4.39468
AT2G21280.1	-4.30558
AT5G07010.1	-4.16027
AT1G78570.1	-4.13932
AT5G18820.1	-3.82432
AT5G36880.2	-3.7883
AT1G74910.2	-3.64437
AT3G49720.1	-3.53539
AT5G55220.1	-3.41409
AT1G56050.1	-3.39731
AT4G36810.1	-3.13172
AT1G19920.1	-3.11359
AT3G14110.2	-3.06413
AT3G54250.1	-3.01889
AT1G70820.1	-2.87509
AT4G12420.1	-2.84451
AT5G22800.1	-2.7719
AT3G22890.1	-2.7589
AT5G49030.3	-2.74035
AT5G10840.1	-2.70367
AT4G04610.1	-2.54975
AT4G19490.1	-2.51368
AT5G67030.1	-2.48912
AT5G47840.1	-2.38566
AT3G49470.1	-2.36985
AT4G01850.2	-2.31969
AT5G62360.1	-2.31515
AT1G14830.1	-2.28374
AT5G17380.1	-2.26954
AT1G06690.1	-2.26355
AT1G76730.1	-2.20063
AT1G60000.1	-2.13158
AT1G78630.1	-2.10777
AT1G01080.1	-2.07278
AT5G13650.1	-1.99458
AT3G48110.1	-1.98751
AT2G18230.1	-1.96006
AT3G47570.1	-1.93054
AT3G16520.3	-1.91459
AT4G08850.1	-1.85236
AT5G26742.3	-1.84237
AT5G54810.1	-1.84217
AT5G15490.1	-1.83683
AT5G19220.1	-1.81748
AT3G16290.1	-1.79162
AT4G01690.1	-1.78668
AT3G27820.1	-1.78582
AT5G15080.1	-1.78545
AT3G18890.1	-1.77335
AT4G39970.1	-1.74193
AT5G08100.1	-1.73956
AT5G62790.1	-1.72533
AT4G21990.1	-1.721
AT4G36360.1	-1.67482
AT1G22410.1	-1.64064
AT1G74470.1	-1.62149
AT1G54220.1	-1.58992
AT5G66120.2	-1.5789
AT3G50590.1	-1.5713
AT3G44890.1	-1.54928
AT4G16130.1	-1.54763
AT1G31230.1	-1.53511
AT5G49460.1	-1.52651
AT2G28760.2	-1.52438
AT1G52510.1	-1.51611
AT2G47640.4	-1.50852
AT5G08280.1	-1.49704
AT2G21870.1	-1.48813
AT5G57040.1	-1.45137
AT1G05190.1	-1.44754
AT5G35790.1	-1.43381
AT5G19460.1	-1.42561
AT1G31800.1	-1.41949
AT4G35250.1	-1.40099
AT4G24840.1	-1.38763
AT3G57610.1	-1.38007
AT5G14320.1	-1.35974
AT5G18610.1	-1.35619
AT4G16390.1	-1.34593
AT5G03940.1	-1.34077
AT5G35360.1	-1.29993
AT2G30695.1	-1.29957
AT4G10550.1	-1.29585
AT3G53620.1	-1.2842
AT4G39330.1	-1.2678
AT5G20950.2	-1.25702
AT3G63520.1	-1.23049
AT1G74040.1	-1.2273
AT5G14260.1	-1.22523
AT3G43190.1	-1.22137
AT1G60950.1	-1.20787
AT2G35500.1	-1.19558
AT3G25860.1	-1.18653
AT4G23460.1	-1.18098
AT2G33220.1	-1.17736
AT1G01090.1	-1.13724
AT1G50010.1	-1.13364
AT2G27680.1	-1.13053
AT1G03475.1	-1.12778
AT5G37510.2	-1.12676
AT3G63490.1	-1.12381
AT3G27740.1	-1.12189
AT4G21470.1	-1.12003
AT1G67700.2	-1.11102
AT2G03390.1	-1.1049
AT1G09795.1	-1.09138
AT1G48450.1	-1.07547
AT3G15840.1	-1.07329
AT3G61760.1	-1.07254
AT4G32910.1	-1.05427
AT1G06950.1	-1.0532
AT5G36700.2	-1.05143
AT5G16620.1	-1.04976
AT1G51800.1	-1.0471
AT1G62750.1	-1.03211
AT4G12010.1	-1.02842
AT1G04850.1	-1.0258
AT5G59250.1	-0.983536
AT5G22620.1	-0.977268
AT2G22250.2	-0.972481
AT4G34350.1	-0.969277
AT3G59780.1	-0.964412
AT2G47450.1	-0.962326
AT5G15650.1	-0.945118
AT5G40950.1	-0.891366
AT1G62020.1	-0.87979
AT4G29840.1	-0.875512
AT4G22890.2	-0.865012
AT2G29260.1	-0.849227
AT2G45300.1	-0.844927
AT1G66240.1	-0.831824
AT4G04640.1	-0.827393
AT5G04140.1	-0.793454
AT2G38040.2	-0.793249
AT4G17890.1	-0.791154
AT2G24820.1	-0.78402
AT4G34200.1	-0.780378
AT4G02510.1	-0.777635
AT5G20860.1	-0.741706
AT2G29690.1	-0.741036
AT1G17370.1	-0.740556
AT1G08520.1	-0.71653
AT4G05160.1	-0.715451
AT1G42970.1	-0.704564
AT3G12290.1	-0.697156
AT3G23790.1	-0.694043
AT5G45170.1	-0.680384
AT2G17695.3	-0.669714
AT4G13010.1	-0.657856
AT5G12250.1	-0.652192
AT1G48850.1	-0.64615
AT5G19770.1	-0.645959
AT4G05320.4	-0.645611
AT5G61410.2	-0.641233
AT4G13940.1	-0.629157
AT2G36250.2	-0.625933
AT5G23860.2	-0.621961
AT3G18080.1	-0.618864
AT5G46070.1	-0.617494
AT3G14420.1	-0.617134
AT5G58330.2	-0.616065
AT1G59610.1	-0.611624
AT5G42480.1	-0.60985
AT3G14420.3	-0.609213
AT4G32770.1	-0.59109
AT5G07350.2	-0.588139
AT4G33010.1	-0.584956
AT3G63140.1	-0.571888
AT1G68010.1	-0.569022
AT3G05350.1	-0.568971
AT1G06680.1	-0.568325
AT1G30360.1	-0.56803
AT1G05260.1	-0.565452
AT5G50920.1	-0.561359
AT5G03650.1	-0.551882
AT3G14290.1	0.558463
AT5G02790.1	0.574504
AT2G32520.1	0.575857
AT1G07890.2	0.581025
AT3G06510.1	0.588455
AT5G13430.1	0.591971
AT3G60820.3	0.595205
AT5G56680.1	0.598818
AT2G30110.1	0.599251
AT5G45775.2	0.600346
AT3G51420.1	0.617726
AT1G65980.1	0.617792
AT5G10770.1	0.620221
AT5G63630.1	0.621311
AT2G02400.1	0.621335
AT1G04760.1	0.624556
AT3G11780.1	0.63308
AT2G40300.1	0.65095
AT1G22380.1	0.65774
AT5G33340.1	0.66406
AT4G01070.1	0.680289
AT5G66140.1	0.680547
AT4G35220.1	0.692108
AT1G53750.1	0.700993
AT1G47128.1	0.702665
AT4G33580.1	0.703099
AT5G06720.1	0.705995
AT4G36760.1	0.706651
AT2G33150.1	0.70823
AT3G14470.1	0.708957
AT2G27020.1	0.712926
AT3G29320.1	0.723259
AT3G51680.1	0.726742
AT2G30860.1	0.733531
AT5G51100.1	0.733714
AT5G52640.1	0.736682
AT2G41475.1	0.741948
AT2G41040.1	0.750492
AT1G78860.1	0.758419
AT3G59350.1	0.764649
AT4G00430.1	0.780357
AT3G02720.1	0.806436
AT3G17770.1	0.819262
AT1G60690.1	0.85137
AT3G15790.1	0.858497
AT2G37020.2	0.861837
AT5G10730.1	0.865336
AT3G08510.2	0.866867
AT5G22790.1	0.875662
AT4G21710.1	0.888319
AT1G11910.1	0.889052
AT3G13790.1	0.899601
AT5G58240.1	0.908153
AT3G16370.1	0.912437
AT4G17770.1	0.918231
AT4G35830.2	0.920595
AT3G22200.1	0.92761
AT1G70320.1	0.967436
AT2G26730.1	0.972286
AT4G26270.1	0.975269
AT2G45140.1	0.978771
AT2G21630.1	0.993454
AT3G13300.2	0.993764
AT5G53850.2	0.994063
AT1G60680.1	1.00859
AT5G38900.1	1.01011
AT1G60710.1	1.0102
AT1G63940.2	1.01386
AT2G19520.1	1.01666
AT1G55740.1	1.02173
AT5G62740.1	1.02517
AT2G33540.1	1.0265
AT3G02540.1	1.02786
AT4G32940.1	1.03693
AT3G55260.1	1.04893
AT1G14410.1	1.04913
AT1G15000.1	1.05463
AT5G40760.1	1.06736
AT1G10370.1	1.08232
AT4G12910.1	1.08313
AT2G17760.1	1.08891
AT1G47710.1	1.09208
AT4G35860.1	1.09412
AT2G40610.1	1.09535
AT4G10040.1	1.10546
AT1G10430.1	1.10586
AT1G79260.1	1.10659
AT3G48330.2	1.14012
AT1G76400.1	1.15054
AT2G38380.1	1.15507
AT3G09270.1	1.16684
AT5G63840.1	1.1682
AT3G10370.1	1.16971
AT5G05340.1	1.18734
AT1G53280.1	1.19537
AT3G10130.1	1.19581
AT4G14030.2	1.19867
AT1G22440.1	1.20717
AT1G01200.1	1.20834
AT3G45310.1	1.21607
AT5G17530.3	1.25091
AT5G16990.1	1.25312
AT4G38630.1	1.26299
AT3G47590.1	1.27866
AT5G35590.1	1.29936
AT1G05180.1	1.30372
AT3G42050.1	1.31198
AT1G29700.1	1.31825
AT3G03080.1	1.31934
AT2G29290.2	1.32588
AT4G35790.2	1.32777
AT1G17100.1	1.33183
AT2G42910.1	1.35035
AT3G52850.1	1.36029
AT3G51000.1	1.37937
AT5G22060.1	1.39119
AT5G19440.1	1.39454
AT1G74960.3	1.39665
AT2G40600.1	1.42291
AT1G60420.1	1.42604
AT5G12950.1	1.42666
AT1G32900.1	1.43357
AT3G03060.1	1.44491
AT1G17720.2	1.47499
AT5G64350.1	1.47799
AT1G55860.2	1.50657
AT2G45550.1	1.50669
AT4G39230.1	1.52004
AT3G20330.1	1.52556
AT3G45140.1	1.52666
AT3G23760.1	1.5365
AT5G48790.1	1.54501
AT3G56310.1	1.54611
AT3G13450.1	1.55066
AT5G26770.1	1.55153
AT1G67580.2	1.55243
AT3G10740.1	1.57792
AT1G79440.1	1.59544
AT1G03220.1	1.597
AT1G18270.3	1.60558
AT4G38220.1	1.60575
AT3G19620.1	1.62508
AT3G18280.1	1.63904
AT2G45990.1	1.64801
AT4G01370.1	1.65135
AT3G26430.1	1.66273
AT1G22360.1	1.67575
AT1G12050.1	1.68787
AT5G13980.2	1.68867
AT1G74960.2	1.69544
AT5G59810.1	1.70787
AT2G38540.1	1.7222
AT4G05020.1	1.74497
AT5G03530.1	1.76013
AT2G27920.1	1.76051
AT3G07990.1	1.78605
AT2G27880.1	1.79328
AT5G13980.1	1.79844
AT1G16300.1	1.80773
AT5G64210.1	1.8278
AT4G35470.1	1.83865
AT4G27190.1	1.85003
AT1G77120.1	1.85853
AT3G45770.1	1.85928
AT3G22840.1	1.94871
AT1G08450.1	1.96174
AT4G16760.1	1.96746
AT4G09020.1	1.97548
AT3G10920.1	1.99192
AT3G17210.1	1.99504
AT4G25810.1	2.07571
AT3G61220.1	2.10662
AT5G54080.1	2.11315
AT3G47860.1	2.12366
AT2G26800.2	2.14325
AT4G37990.1	2.15522
AT5G11150.1	2.17093
AT5G15140.1	2.18573
AT3G26720.1	2.19731
AT1G10700.1	2.25269
AT5G65020.1	2.25498
AT1G19670.1	2.26869
AT3G26300.1	2.31134
AT1G36280.1	2.32251
AT2G29420.1	2.35735
AT1G69530.1	2.36953
AT5G21105.1	2.39342
AT2G02390.1	2.40099
AT5G24090.1	2.42988
AT3G49870.1	2.45694
AT4G17030.1	2.47119
AT5G42240.1	2.50659
AT4G26140.2	2.56702
AT4G34880.1	2.59002
AT1G23170.2	2.6163
AT5G57560.1	2.62476
AT4G20840.1	2.64145
AT4G34260.1	2.66208
AT1G20225.1	2.66625
AT2G04160.1	2.67095
AT1G65540.1	2.70046
AT2G39700.1	2.84703
AT3G26380.1	2.87899
AT1G09850.1	2.98005
AT4G02620.1	3.00805
AT2G16230.1	3.02748
AT5G49360.1	3.03267
AT1G76150.1	3.08891
AT4G34480.1	3.1424
AT1G07400.1	3.28668
AT3G12500.1	3.29217
AT3G57240.1	3.29306
AT3G24503.1	3.32054
AT1G53540.1	3.34149
AT4G30810.1	3.40226
AT3G23640.1	3.43712
AT1G17860.1	3.51452
AT3G14920.1	3.67256
AT5G53560.1	3.89531
AT3G49340.1	3.91976
AT1G13750.1	4.00403
AT4G27020.1	4.02763
AT3G57270.1	4.20931
AT1G07040.1	4.22082
AT1G02850.2	4.36721
AT4G27670.1	4.55863
AT4G25200.1	4.56146
AT4G12290.1	4.99
AT5G06740.1	5.61033
AT3G54420.1	5.76242
AT4G25000.1	6.11551
AT5G11720.1	6.31532
AT5G62200.1	6.36011
